# Supplementary material for: Nickel-catalyzed asymmetric hydrogenation for the preparation of α-substituted propionic acids
Source: Nat Commun. 2024 Jun 28;15:5482. doi: 10.1038/s41467-024-49801-0 (PMC11213955; doi:10.1038/s41467-024-49801-0)
Supplement: Supplementary file 3 — Source Data [file 41467_2024_49801_MOESM3_ESM.xls]

## Sheet: Sheet1
1a
Cartesian Coordinates:
0 1
C -1.069444 0.628250 0.196202
C -1.478648 1.851069 0.569295
C 0.364039 0.263997 0.093456
C 0.853229 -0.941810 0.620288
C 1.271196 1.155526 -0.498026
C 2.212383 -1.239715 0.563344
H 0.163911 -1.648511 1.087594
C 2.630534 0.854269 -0.557285
H 0.900780 2.088914 -0.929885
C 3.106008 -0.344059 -0.025762
H 2.577371 -2.179840 0.985281
H 3.321280 1.558692 -1.028102
H 4.171727 -0.582693 -0.073324
H -0.764590 2.631217 0.844750
H -2.545177 2.087433 0.609798
C -2.137315 -0.359796 -0.149737
O -3.319527 -0.180759 0.052000
O -1.670110 -1.458585 -0.731587
H -2.420097 -2.046853 -0.930066
2a
Cartesian Coordinates:
0 1
C -1.084738 0.791082 0.224417
C -1.500229 1.758842 -0.873756
C 0.359993 0.343589 0.092676
C 1.322993 0.754587 1.019139
C 0.754184 -0.470153 -0.977805
C 2.655132 0.364020 0.879520
H 1.024508 1.388075 1.859328
C 2.083866 -0.863374 -1.116485
H 0.010958 -0.805140 -1.707674
C 3.039318 -0.446036 -0.188509
H 3.396547 0.694703 1.611824
H 2.376069 -1.501480 -1.954822
H 4.082492 -0.754264 -0.297319
H -0.854180 2.648661 -0.858717
H -1.419680 1.290740 -1.866109
C -1.971054 -0.433404 0.240353
O -2.680130 -0.786793 -0.675215
O -1.870432 -1.113673 1.378194
H -2.430647 -1.907691 1.318039
H -2.541723 2.086735 -0.736036
H -1.196654 1.268471 1.210344
Ni-H
Cartesian Coordinates:
1 1
Ni -0.070432 -1.843401 -0.130071
P -1.406357 -0.339663 -0.619707
P 1.382950 -0.370327 0.650789
C -2.829038 -0.412538 0.595163
C -2.085768 -0.251462 -2.295638
C -0.581588 1.279401 -0.357599
C 2.883887 -0.501158 -0.458455
C 1.970075 -0.329777 2.368812
C 0.641478 1.268218 0.338545
C -3.703282 -1.612151 0.232369
C -3.663198 0.864934 0.566904
C -2.199418 -0.610906 1.973779
H -2.787718 0.589898 -2.393173
H -1.253484 -0.112130 -3.001179
H -2.601371 -1.190792 -2.535608
C -1.135897 2.497688 -0.767396
C 2.396667 -0.248874 -1.884933
C 3.355819 -1.951615 -0.324071
C 4.000962 0.465167 -0.090022
H 2.506006 -1.263325 2.595119
H 2.635544 0.525917 2.554043
H 1.095335 -0.260307 3.032513
C 1.256411 2.477000 0.683494
H -4.489503 -1.726311 0.996398
H -3.117475 -2.542451 0.200505
H -4.201631 -1.480234 -0.740259
H -4.067840 1.075884 -0.434958
H -3.092957 1.740711 0.908203
H -4.519838 0.739696 1.249499
H -2.990755 -0.650930 2.740202
H -1.627240 -1.552212 2.018533
H -1.521727 0.217222 2.235754
C -0.499631 3.694850 -0.446240
H -2.071514 2.520703 -1.330074
H 2.053949 0.787871 -2.024935
H 1.563262 -0.923080 -2.143765
H 3.218938 -0.434263 -2.595330
H 2.555152 -2.658352 -0.601880
H 3.685173 -2.189772 0.699436
H 4.208494 -2.128661 -1.000074
H 4.353679 0.319687 0.942355
H 3.695091 1.515060 -0.210095
H 4.861261 0.295968 -0.759392
C 0.683244 3.685766 0.294425
H 2.189161 2.478614 1.252411
H -0.937532 4.643364 -0.766897
H 1.169287 4.627568 0.561085
H -1.130890 -2.587521 -0.847480
TFE
Cartesian Coordinates:
0 1
H -2.093165 -0.651217 -0.666152
O -1.983980 -0.091919 0.114644
C -0.898621 0.760028 -0.097098
H -0.923504 1.269287 -1.076154
H -0.898441 1.529892 0.688958
C 0.413523 0.017980 -0.000671
F 0.575700 -0.560854 1.193597
F 1.448265 0.841655 -0.194827
F 0.497984 -0.956429 -0.918458
IM-1
Cartesian Coordinates:
1 1
Ni -0.420628 0.134478 -0.367919
C -2.349179 0.270729 -0.944756
P 1.092629 -1.343538 -0.905030
C -1.629078 -0.601905 -1.773451
P 1.015892 1.172089 0.825454
C 0.854878 -2.911213 0.108486
C 1.324888 -1.826419 -2.637674
C 2.699620 -0.689205 -0.332777
C 1.218554 2.907555 0.145302
C 0.761590 1.279362 2.616652
C 2.638457 0.345363 0.615326
C 1.942200 -3.938219 -0.192203
C -0.518624 -3.493085 -0.224536
C 0.893617 -2.510025 1.582800
H 0.432726 -2.362664 -2.991074
H 1.450628 -0.911993 -3.235908
H 2.206559 -2.469280 -2.768957
C 3.935571 -1.255400 -0.664992
C 1.247729 2.774877 -1.377883
C 2.503987 3.565793 0.638606
C 0.020969 3.743231 0.597102
H 1.580651 1.836322 3.094646
H -0.197222 1.772468 2.827361
H 0.732027 0.257991 3.023671
C 3.795767 0.731067 1.301447
H 1.749616 -4.842222 0.409043
H 2.944849 -3.575368 0.076100
H 1.948574 -4.241679 -1.249802
H -0.628866 -3.724889 -1.295222
H -1.328844 -2.813273 0.075300
H -0.648962 -4.434953 0.332774
H 0.668445 -3.391788 2.204500
H 1.881688 -2.131413 1.884853
H 0.140015 -1.738760 1.808863
C 5.091615 -0.829340 -0.014773
H 4.000225 -2.040913 -1.420970
H 0.287039 2.413494 -1.775373
H 2.044244 2.091059 -1.713235
H 1.445889 3.762641 -1.825702
H 3.401732 3.080078 0.231912
H 2.574199 3.579106 1.737233
H 2.511650 4.613011 0.294710
H 0.033366 3.920777 1.683087
H -0.944688 3.286514 0.332702
H 0.069280 4.725066 0.099086
C 5.017373 0.139676 0.986878
H 3.751781 1.499792 2.075445
H 6.055300 -1.272947 -0.276757
H 5.920996 0.448374 1.518237
C -3.313515 -0.260137 0.069431
C -2.896185 -0.700431 1.329891
C -4.670251 -0.360849 -0.267096
C -3.811821 -1.234895 2.236160
H -1.840995 -0.615089 1.604488
C -5.586005 -0.889679 0.639604
H -5.009409 -0.019297 -1.249088
C -5.159365 -1.330441 1.893745
H -3.467027 -1.574603 3.216305
H -6.641520 -0.960444 0.363954
H -5.878910 -1.746764 2.603544
H -1.808050 -1.676053 -1.709338
H -1.255283 -0.223136 -2.730855
H -1.009277 1.214261 0.411826
C -2.527296 1.671911 -1.430433
O -2.026900 2.117841 -2.442604
O -3.294815 2.404760 -0.629561
H -3.361903 3.302215 -0.999822
IM-2R
Cartesian Coordinates:
1 1
Ni 0.224453 -0.624541 0.467132
C 2.853219 -1.230864 1.151936
P -0.501504 1.329593 0.879208
C 1.684085 -0.415669 1.724623
P -1.629394 -1.023268 -0.711338
C 0.340784 2.619612 -0.203880
C -0.459454 1.930823 2.592318
C -2.264118 1.421977 0.382944
C -2.538403 -2.465680 0.085100
C -1.587219 -1.356073 -2.498818
C -2.717855 0.429840 -0.504975
C 1.790578 2.767951 0.257271
C -0.361313 3.972190 -0.129126
C 0.299478 2.084675 -1.635177
H -0.853698 2.953594 2.676923
H -1.071880 1.254416 3.207215
H 0.571110 1.911648 2.970894
C -3.112297 2.479491 0.733784
C -2.366073 -2.296819 1.594952
C -1.854733 -3.750774 -0.386509
C -4.018540 -2.513934 -0.275727
H -0.853489 -2.149733 -2.701213
H -2.571046 -1.659470 -2.886656
H -1.259129 -0.441751 -3.014892
C -3.968437 0.568435 -1.119138
H 2.296756 3.497235 -0.395945
H 2.338535 1.820398 0.188866
H 1.862773 3.142979 1.289745
H -0.410106 4.363794 0.898336
H -1.379907 3.937266 -0.540600
H 0.211847 4.698034 -0.729721
H 0.829956 2.781835 -2.304441
H 0.790128 1.102243 -1.710513
H -0.733518 1.987618 -2.004563
C -4.375543 2.580724 0.155829
H -2.785838 3.240211 1.445884
H -2.753273 -1.326297 1.946207
H -1.306468 -2.368612 1.887443
H -2.919064 -3.090121 2.125026
H -0.768839 -3.729486 -0.216802
H -2.037364 -3.942229 -1.455108
H -2.269418 -4.603448 0.176265
H -4.181972 -2.529334 -1.364519
H -4.577658 -1.668710 0.150419
H -4.454862 -3.440121 0.135002
C -4.789887 1.644985 -0.793468
H -4.309739 -0.168797 -1.848550
H -5.032732 3.409542 0.430714
H -5.766903 1.746384 -1.272624
C 3.639222 -0.426225 0.131068
C 4.738181 0.323180 0.563910
C 3.230438 -0.318450 -1.203424
C 5.406541 1.175281 -0.313715
H 5.063526 0.246240 1.605178
C 3.903972 0.527882 -2.083777
H 2.371755 -0.889634 -1.566653
C 4.989081 1.282960 -1.640707
H 6.259425 1.759235 0.042229
H 3.571202 0.602014 -3.122356
H 5.511891 1.951828 -2.329163
H 1.300866 -0.907212 2.640298
H 2.047606 0.577547 2.020562
H 3.561823 -1.571398 1.925974
C 2.251617 -2.431278 0.500983
O 1.093299 -2.377967 0.071287
O 2.984063 -3.500478 0.386213
H 2.487653 -4.203318 -0.074277
IM-2S
Cartesian Coordinates:
1 1
Ni 0.310669 0.445620 -0.728984
C 2.917377 1.373375 -0.759046
P -1.181411 1.313740 0.526334
C 1.517125 1.965416 -0.572667
P -0.958037 -1.364466 -0.913234
C -2.055885 2.728576 -0.360830
C -0.733373 1.895406 2.187417
C -2.513288 0.080349 0.810348
C -0.199272 -2.838590 -0.021222
C -1.394378 -1.914073 -2.588762
C -2.516853 -1.051035 -0.024867
C -3.418861 3.036634 0.252168
C -1.182703 3.980385 -0.280006
C -2.220483 2.280877 -1.813029
H 0.079298 2.631230 2.122761
H -0.382849 1.033142 2.773494
H -1.595774 2.349949 2.696875
C -3.549924 0.259903 1.733596
C -0.225534 -2.527933 1.475268
C -0.947881 -4.135165 -0.307731
C 1.247665 -2.953659 -0.503984
H -2.140802 -2.721484 -2.581671
H -0.484934 -2.258724 -3.103188
H -1.797727 -1.050088 -3.137686
C -3.608453 -1.926482 -0.009652
H -3.834288 3.926683 -0.249040
H -4.136597 2.216024 0.114380
H -3.350804 3.266554 1.326756
H -1.064012 4.334017 0.755487
H -0.185873 3.829623 -0.712481
H -1.673207 4.787516 -0.848668
H -2.745933 3.062924 -2.385759
H -2.814597 1.355706 -1.888465
H -1.244501 2.102970 -2.291120
C -4.609341 -0.643787 1.776725
H -3.545186 1.114461 2.412970
H 0.214454 -1.542569 1.694351
H -1.248609 -2.542610 1.879866
H 0.363439 -3.286105 2.016972
H -1.999377 -4.089044 0.010652
H -0.916210 -4.405515 -1.373831
H -0.470920 -4.955383 0.254742
H 1.309216 -3.096195 -1.594187
H 1.832854 -2.061387 -0.239591
H 1.721700 -3.826605 -0.025676
C -4.656061 -1.715918 0.883680
H -3.636478 -2.782736 -0.687458
H -5.416713 -0.498290 2.498744
H -5.504957 -2.404137 0.897187
C 3.489370 0.687561 0.473800
C 4.874348 0.591324 0.650448
C 2.645185 0.103551 1.422582
C 5.400866 -0.071880 1.757842
H 5.545142 1.042258 -0.086337
C 3.168786 -0.563389 2.528960
H 1.562356 0.177252 1.282274
C 4.549883 -0.652744 2.699782
H 6.484566 -0.133665 1.887782
H 2.492634 -1.014176 3.260262
H 4.964368 -1.171684 3.568036
H 1.297629 2.611391 -1.441401
H 1.499141 2.599044 0.325934
H 3.664192 2.109960 -1.102784
C 2.783150 0.329648 -1.826459
O 1.688740 -0.207910 -2.029788
O 3.852316 0.004571 -2.494289
H 3.655098 -0.710154 -3.128663
IM-3R
Cartesian Coordinates:
1 1
Ni 0.221550 0.157980 0.127523
C -2.790257 -0.283812 0.158906
P 1.256650 -1.721052 -0.038809
C -1.413133 -0.842928 0.537624
P 2.241709 1.169037 0.145718
C 1.114107 -2.464145 -1.766570
C 0.877946 -3.031426 1.160828
C 3.055719 -1.445423 0.161555
C 2.549498 1.890109 1.858991
C 2.702625 2.451464 -1.060228
C 3.514635 -0.127546 0.003119
C -0.274700 -3.078535 -1.943001
C 2.162465 -3.550971 -1.994491
C 1.330752 -1.320067 -2.757018
H 1.484781 -3.926542 0.963800
H 1.107959 -2.652813 2.167542
H -0.183073 -3.308392 1.121588
C 3.977434 -2.481329 0.355121
C 2.507746 0.730527 2.853114
C 1.409451 2.862601 2.161037
C 3.885980 2.618360 1.946621
H 2.163486 3.385283 -0.850102
H 3.781794 2.658971 -1.036576
H 2.427504 2.101657 -2.066202
C 4.889061 0.124711 -0.084112
H -0.344635 -3.493098 -2.961883
H -1.081856 -2.344859 -1.835042
H -0.452669 -3.905838 -1.239080
H 2.101534 -4.355275 -1.245785
H 3.186286 -3.152687 -2.000992
H 1.979708 -4.006558 -2.981666
H 1.285585 -1.712847 -3.786048
H 0.558084 -0.542710 -2.662893
H 2.316049 -0.845226 -2.624910
C 5.343634 -2.213563 0.319596
H 3.638251 -3.505746 0.517404
H 3.358765 0.044621 2.726135
H 1.577531 0.147117 2.753558
H 2.546261 1.128607 3.880378
H 0.462352 2.327711 2.322623
H 1.267240 3.612142 1.366414
H 1.634688 3.408003 3.091883
H 3.940331 3.477227 1.260758
H 4.737144 1.953101 1.745121
H 4.011230 3.006430 2.971333
C 5.798793 -0.919071 0.064880
H 5.259175 1.138072 -0.252706
H 6.058524 -3.026292 0.469764
H 6.870995 -0.717102 0.002754
C -3.892096 -1.090414 0.803560
C -4.526747 -0.625670 1.959388
C -4.245177 -2.351934 0.304625
C -5.495441 -1.397126 2.602927
H -4.257254 0.356373 2.359414
C -5.214099 -3.122946 0.942289
H -3.759096 -2.732618 -0.598768
C -5.842488 -2.648522 2.095934
H -5.983411 -1.015627 3.503974
H -5.482751 -4.101891 0.536059
H -6.603075 -3.253950 2.595930
H -1.313572 -0.785902 1.639819
H -1.427247 -1.916002 0.300755
H -2.879673 0.750880 0.527270
H -1.035184 2.218008 0.957584
C -3.027634 -0.134874 -1.333674
O -4.122853 -0.073840 -1.843880
O -1.938338 -0.023009 -2.087612
H -1.158889 -0.155192 -1.502401
O -0.851002 1.854756 0.077930
C -0.767724 2.879107 -0.878566
H -0.014278 3.635198 -0.611774
H -0.507768 2.428779 -1.844382
C -2.093169 3.590847 -1.021347
F -3.076243 2.780821 -1.419780
F -1.986339 4.573276 -1.914627
F -2.479101 4.131234 0.141841
IM-3S
Cartesian Coordinates:
1 1
Ni 0.185361 -0.001898 -0.367569
C -2.364388 -0.618559 0.807095
P 1.496796 -1.665926 -0.140821
C -1.350092 -1.188554 -0.201120
P 1.977475 1.340028 -0.171317
C 1.613989 -2.467017 -1.847333
C 1.223866 -2.989103 1.072302
C 3.196453 -1.083732 0.205650
C 1.899482 2.270701 1.469773
C 2.391521 2.542809 -1.473672
C 3.450899 0.280238 -0.006771
C 2.860293 -3.342612 -1.952876
C 0.373668 -3.326247 -2.093725
C 1.686466 -1.335882 -2.872982
H 0.202797 -3.384135 0.996433
H 1.373959 -2.579673 2.081322
H 1.933775 -3.812434 0.907347
C 4.240940 -1.935993 0.583129
C 0.454372 2.740341 1.643778
C 2.260576 1.301227 2.595314
C 2.849094 3.463532 1.490031
H 3.410831 2.936932 -1.355459
H 1.684708 3.383352 -1.458356
H 2.308758 2.035071 -2.446264
C 4.761251 0.765230 0.072541
H 2.847495 -3.846246 -2.933483
H 3.788617 -2.757476 -1.894588
H 2.889591 -4.127382 -1.181858
H 0.268162 -4.130386 -1.349823
H -0.552199 -2.736860 -2.107124
H 0.474766 -3.805350 -3.081325
H 1.792514 -1.765568 -3.882678
H 2.555228 -0.681512 -2.699917
H 0.774533 -0.717422 -2.865138
C 5.536392 -1.437725 0.695598
H 4.053217 -2.993451 0.778395
H 0.163512 3.470895 0.875182
H -0.250600 1.895065 1.612947
H 0.345395 3.236728 2.622114
H 1.639614 0.393635 2.587188
H 3.315778 0.994653 2.554135
H 2.093344 1.802975 3.562510
H 3.898110 3.162468 1.352109
H 2.595582 4.210647 0.723622
H 2.775574 3.960909 2.471694
C 5.800666 -0.095770 0.415387
H 4.974042 1.820264 -0.113753
H 6.349743 -2.105748 0.989431
H 6.822281 0.286277 0.482791
C -3.749175 -1.171288 0.572621
C -4.764550 -0.354110 0.066736
C -4.026900 -2.526170 0.800829
C -6.029940 -0.875315 -0.208515
H -4.560983 0.704526 -0.114971
C -5.289519 -3.047713 0.530899
H -3.245476 -3.179045 1.200257
C -6.296471 -2.223734 0.022350
H -6.811631 -0.220715 -0.603507
H -5.491438 -4.105647 0.719501
H -7.287236 -2.633884 -0.190449
H -1.812362 -1.165647 -1.204239
H -1.201760 -2.253766 0.025141
H -2.418365 0.477449 0.678089
H -1.686680 0.747996 -1.861463
C -1.936300 -0.796756 2.251866
O -2.687499 -1.035332 3.168869
O -0.638558 -0.627804 2.495910
H -0.165444 -0.478426 1.645870
O -1.084444 1.268210 -1.308496
C -1.227629 2.633644 -1.603578
H -1.163704 2.823882 -2.685490
H -0.437859 3.195374 -1.096897
C -2.550436 3.160297 -1.096683
F -2.684219 2.990831 0.223239
F -2.654527 4.463544 -1.352604
F -3.589423 2.544766 -1.675906
TS-1R
Cartesian Coordinates:
1 1
Ni 0.295403 -0.521985 0.091988
C 2.171701 -1.291852 -0.004299
P -1.602191 -1.039332 -0.831990
C 1.263822 -1.864690 -0.939522
P -0.592845 1.249856 0.926658
C -2.435200 -2.403820 0.161890
C -1.675972 -1.499797 -2.584393
C -2.711301 0.399578 -0.626934
C 0.283937 2.710178 0.138700
C -0.663741 1.531819 2.715377
C -2.322765 1.344738 0.338719
C -1.568212 -3.659824 0.077380
C -3.832981 -2.704600 -0.369173
C -2.502712 -1.926467 1.612523
H -2.708657 -1.641479 -2.931991
H -1.202531 -0.699040 -3.171395
H -1.113646 -2.431121 -2.740024
C -3.952826 0.525940 -1.260204
C 0.506050 2.333251 -1.326647
C 1.622784 2.883544 0.852021
C -0.523489 3.999406 0.238481
H 0.346748 1.451583 3.138947
H -1.085802 2.520958 2.946437
H -1.295742 0.751681 3.164524
C -3.219916 2.341855 0.737807
H -2.079377 -4.477877 0.610870
H -0.591810 -3.509804 0.557533
H -1.408002 -3.992850 -0.959582
H -3.815853 -3.046436 -1.415414
H -4.506116 -1.838616 -0.293639
H -4.273696 -3.515431 0.234257
H -2.922711 -2.730052 2.239386
H -1.501018 -1.683075 2.002136
H -3.147705 -1.042057 1.727507
C -4.821506 1.550650 -0.890224
H -4.257730 -0.182201 -2.033810
H -0.444014 2.125274 -1.844587
H 1.152387 1.445487 -1.419200
H 0.999548 3.167346 -1.852202
H 2.198564 1.947478 0.871339
H 1.497363 3.240909 1.885243
H 2.226058 3.630454 0.310554
H -0.782458 4.250524 1.278575
H -1.448688 3.959561 -0.353745
H 0.087117 4.827347 -0.158282
C -4.468544 2.437683 0.127681
H -2.943192 3.056120 1.515934
H -5.790281 1.644547 -1.387103
H -5.164610 3.221365 0.436672
C 3.284176 -0.378207 -0.426542
C 4.045713 0.295406 0.540498
C 3.569722 -0.147276 -1.776431
C 5.061015 1.170842 0.169886
H 3.833874 0.141735 1.601860
C 4.580146 0.739412 -2.149778
H 3.007860 -0.665045 -2.555655
C 5.329252 1.402351 -1.180209
H 5.640184 1.684285 0.941634
H 4.784454 0.906266 -3.210515
H 6.121830 2.095359 -1.473622
H 1.315666 -1.566488 -1.990072
H 0.904377 -2.881187 -0.765638
H 1.374675 -0.063870 0.959450
C 2.400207 -2.191490 1.182351
O 1.503975 -2.626207 1.874510
O 3.670222 -2.512671 1.359203
H 3.737466 -3.124683 2.114477
TS-1S
Cartesian Coordinates:
1 1
Ni 0.294931 -0.519310 -0.089641
C 2.169189 -1.292644 0.015037
P -1.606077 -1.036261 0.825058
C 1.260906 -1.843887 0.963756
P -0.588231 1.255304 -0.927480
C -2.436250 -2.405607 -0.166912
C -1.691815 -1.489204 2.578824
C -2.713553 0.402642 0.613604
C 0.284742 2.710222 -0.123546
C -0.645724 1.552014 -2.714415
C -2.321467 1.349583 -0.348506
C -3.897846 -2.575895 0.235830
C -1.676851 -3.709458 0.076104
C -2.334959 -2.017368 -1.642212
H -1.070124 -2.377625 2.756745
H -1.287301 -0.654429 3.170026
H -2.721693 -1.699495 2.900384
C -3.954668 0.530397 1.247993
C 0.496375 2.324517 1.340993
C -0.520209 4.001174 -0.220977
C 1.629184 2.885940 -0.825504
H -1.070924 2.540897 -2.940646
H 0.368676 1.480449 -3.130156
H -1.269390 0.772193 -3.175615
C -3.215638 2.351094 -0.744112
H -4.321144 -3.424169 -0.327198
H -4.500922 -1.688768 -0.004640
H -4.015825 -2.801552 1.306794
H -1.674332 -4.003151 1.136957
H -0.639995 -3.647622 -0.281241
H -2.172235 -4.516349 -0.488362
H -2.817331 -2.795739 -2.256193
H -2.844634 -1.064499 -1.854107
H -1.285625 -1.935041 -1.966701
C -4.819376 1.559614 0.882370
H -4.260794 -0.181773 2.017223
H 1.139883 1.434486 1.432383
H -0.457505 2.116555 1.851714
H 0.988760 3.154370 1.874247
H -1.448994 3.959250 0.365464
H -0.772694 4.258701 -1.261103
H 0.089147 4.825962 0.184237
H 1.512400 3.249121 -1.857668
H 2.203968 1.949319 -0.845515
H 2.229111 3.629139 -0.275243
C -4.463445 2.448955 -0.132868
H -2.936377 3.067541 -1.519323
H -5.787802 1.655336 1.379608
H -5.156900 3.236254 -0.438560
C 3.290665 -0.381362 0.419598
C 3.593277 -0.149233 1.765490
C 4.041904 0.288940 -0.557791
C 4.610844 0.734993 2.125291
H 3.038505 -0.663921 2.551834
C 5.064455 1.161569 -0.200827
H 3.815016 0.135165 -1.616006
C 5.350011 1.394087 1.145632
H 4.828216 0.903043 3.183244
H 5.635251 1.672840 -0.980218
H 6.148044 2.085301 1.428322
H 0.903574 -2.865409 0.815981
H 1.314743 -1.521708 2.007193
H 1.384166 -0.074381 -0.952607
C 2.380997 -2.213773 -1.158098
O 1.470989 -2.686962 -1.805762
O 3.651323 -2.504356 -1.377899
H 3.706646 -3.128579 -2.124207
TS-2R
Cartesian Coordinates:
1 1
Ni 0.302249 0.114188 0.002416
C -2.896949 -0.353270 0.154403
P 1.417107 -1.743588 -0.055328
C -1.497591 -0.921339 0.402851
P 2.241133 1.170320 0.162880
C 1.381355 -2.456582 -1.792673
C 0.948199 -3.047361 1.112647
C 3.172398 -1.403183 0.294212
C 2.265476 2.035644 1.840703
C 2.727254 2.372819 -1.104911
C 3.576881 -0.064220 0.192289
C 0.015889 -3.101488 -2.031589
C 2.477128 -3.502843 -1.978253
C 1.596559 -1.285223 -2.751098
H 1.601630 -3.922091 0.980392
H 1.063082 -2.658018 2.134863
H -0.093282 -3.357077 0.962334
C 4.123512 -2.403818 0.526305
C 3.673541 2.114421 2.423587
C 1.372168 1.202150 2.761113
C 1.722795 3.457334 1.683707
H 2.014780 3.206501 -1.144481
H 3.731009 2.769393 -0.892408
H 2.735001 1.862079 -2.078837
C 4.939227 0.256789 0.212386
H -0.005810 -3.492102 -3.061959
H -0.808153 -2.382818 -1.936864
H -0.165101 -3.949830 -1.354555
H 2.405044 -4.317700 -1.241752
H 3.484816 -3.067764 -1.924956
H 2.360859 -3.950853 -2.978725
H 1.634521 -1.663750 -3.785558
H 0.775193 -0.554593 -2.690880
H 2.546062 -0.762266 -2.553706
C 5.473534 -2.070495 0.592057
H 3.818838 -3.445898 0.638179
H 4.371508 2.646273 1.760129
H 4.087634 1.121638 2.648616
H 3.624920 2.676916 3.370645
H 1.691081 0.147480 2.786838
H 0.314357 1.235696 2.455984
H 1.435409 1.594141 3.789416
H 0.751057 3.516279 1.173097
H 2.424147 4.099842 1.131615
H 1.589002 3.895035 2.686101
C 5.882309 -0.748727 0.403651
H 5.268846 1.291245 0.097268
H 6.215412 -2.852631 0.770404
H 6.945406 -0.497028 0.424110
C -3.996816 -1.128433 0.825210
C -4.637817 -0.621047 1.960189
C -4.372570 -2.394411 0.353976
C -5.631472 -1.354389 2.609960
H -4.353685 0.365649 2.337797
C -5.365530 -3.128369 0.998542
H -3.884940 -2.808453 -0.533910
C -5.998528 -2.611095 2.130923
H -6.122767 -0.939399 3.494270
H -5.650518 -4.111287 0.613529
H -6.778705 -3.186931 2.635731
H -1.142902 -0.669971 1.419687
H -1.522314 -2.017000 0.332675
H -2.932904 0.686281 0.514341
H -0.672438 2.363892 0.730735
C -3.059376 -0.247065 -1.371617
O -4.147882 -0.089452 -1.912048
O -1.924548 -0.317280 -1.977802
H -1.219639 -0.566928 -0.881912
O -0.768940 1.815118 -0.063056
C -0.926137 2.605501 -1.219122
H -0.053187 3.247229 -1.405112
H -1.075860 1.928175 -2.068310
C -2.136006 3.499168 -1.089500
F -3.271339 2.812864 -0.945777
F -2.253979 4.265996 -2.170900
F -2.029083 4.304750 -0.022456
TS-2S
Cartesian Coordinates:
1 1
Ni 0.286796 0.058508 -0.349068
C -2.751740 -0.339222 0.545873
P 1.486206 -1.694414 0.050760
C -1.531151 -1.022328 -0.072979
P 2.169912 1.198710 -0.301339
C 1.491921 -2.723986 -1.530060
C 1.045286 -2.753766 1.448887
C 3.227718 -1.229022 0.303627
C 2.152858 2.197903 1.294254
C 2.563058 2.302405 -1.682648
C 3.574735 0.069507 -0.096123
C 2.651098 -3.718306 -1.506223
C 0.177131 -3.491656 -1.651007
C 1.655314 -1.752902 -2.699039
H -0.000303 -3.078489 1.374387
H 1.174980 -2.173611 2.373826
H 1.699556 -3.638084 1.475427
C 4.214009 -2.107339 0.763589
C 0.874522 3.032283 1.306133
C 2.132847 1.214713 2.464832
C 3.376264 3.104004 1.378263
H 3.584977 2.697829 -1.591085
H 1.857383 3.143007 -1.712085
H 2.475833 1.729653 -2.617649
C 4.918330 0.456097 -0.130701
H 2.574111 -4.356146 -2.401953
H 3.629990 -3.220728 -1.538094
H 2.617388 -4.380082 -0.627149
H 0.015836 -4.177952 -0.806299
H -0.692573 -2.828875 -1.736852
H 0.217322 -4.100547 -2.568542
H 1.717318 -2.325531 -3.638821
H 2.577832 -1.157080 -2.612289
H 0.801270 -1.061788 -2.781563
C 5.546799 -1.702626 0.763844
H 3.951683 -3.110566 1.105179
H 0.876439 3.795928 0.514264
H -0.022309 2.404844 1.201745
H 0.801663 3.562718 2.269380
H 1.239911 0.571345 2.443145
H 3.031081 0.580189 2.494856
H 2.099890 1.790424 3.404186
H 4.316277 2.534076 1.405562
H 3.421524 3.822319 0.545974
H 3.317401 3.684430 2.313921
C 5.900492 -0.437599 0.290415
H 5.202060 1.455390 -0.467564
H 6.319330 -2.388132 1.120492
H 6.950733 -0.136997 0.268366
C -4.042467 -1.089719 0.377049
C -5.042289 -0.606467 -0.473585
C -4.257009 -2.305170 1.042037
C -6.228745 -1.317270 -0.658900
H -4.887456 0.343645 -0.993323
C -5.440207 -3.016965 0.859687
H -3.489285 -2.695508 1.717237
C -6.430552 -2.525915 0.005982
H -6.999931 -0.922520 -1.326021
H -5.593166 -3.961026 1.389741
H -7.359539 -3.084305 -0.136472
H -1.528519 -0.963159 -1.173238
H -1.523681 -2.091079 0.179395
H -2.875143 0.656532 0.097367
H -1.504860 0.925929 -1.942218
C -2.385385 -0.061762 2.016994
O -3.231525 0.215258 2.860833
O -1.117844 -0.133633 2.216687
H -0.834282 -0.538976 0.950616
O -0.850637 1.409902 -1.415500
C -1.033550 2.790113 -1.614136
H -1.076983 3.032606 -2.686516
H -0.198411 3.331730 -1.161119
C -2.308660 3.276655 -0.965600
F -2.320543 3.063907 0.354164
F -2.457687 4.583865 -1.168638
F -3.384115 2.657089 -1.471371
